# Supplementary material for: VDAC2 enables BAX to mediate apoptosis and limit tumor development
Source: Nat Commun. 2018 Nov 26;9:4976. doi: 10.1038/s41467-018-07309-4 (PMC6255874; doi:10.1038/s41467-018-07309-4)
Supplement: Supplementary file 2 — Supplementary Data 1 [file 41467_2018_7309_MOESM2_ESM.xlsx]

## Sheet: FLAG-BAXS184L v BAXS184L comple
Protein ID	Gene name	Protein name	Function	Subcellular localisation	Log2 (estimate)_WRST BaxS184L/control	PValue_BH_WRST BaxS184L/control	Significant BaxS184/control
Q8BJS4-2	Sun2	SUN domain-containing protein 2	Component of SUN-protein-containing multivariate complexes also called LINC complexes which link the nucleoskeleton and cytoskeleton by providing versatile outer nuclear membrane attachment sites for cytoskeletal filaments. Specifically, Syne2 and Sun2 assemble in arrays of transmembrane actin-associated nuclear (TAN) lines which are bound to F-actin cables and couple the nucleus to retrograde ac…	Nucleus inner membrane; Single-pass type II membrane protein. Endosome membrane; Single-pass type II membrane protein (By similarity).	4.87106	1.14e-12	++
Q60930	Vdac2	Voltage-dependent anion-selective channel protein 2	Forms a channel through the mitochondrial outer membrane that allows diffusion of small hydrophilic molecules. The channel adopts an open conformation at low or zero membrane potential and a closed conformation at potentials above 30-40 mV. The open state has a weak anion selectivity whereas the closed state is cation- selective (By similarity).	Mitochondrion outer membrane.	6.07777	1.46e-12	++
B7FAV1	Flna	Filamin-A			2.83142	9.23e-12	++
Q8BMK4	Ckap4	Cytoskeleton-associated protein 4	High-affinity epithelial cell surface receptor for APF (By similarity).	Endoplasmic reticulum membrane; Single-pass type II membrane protein. Cell membrane; Single-pass type II membrane protein. Cytoplasm, cytoskeleton. Cytoplasm, perinuclear region. Note=Translocates to the perinuclear region upon APF- stimulation (By similarity).	2.94274	1.8e-10	++
Q60931	Vdac3	Voltage-dependent anion-selective channel protein 3	Forms a channel through the mitochondrial outer membrane that allows diffusion of small hydrophilic molecules (By similarity).	Mitochondrion outer membrane.	5.85762	1.67e-08	++
Q61543	Glg1	Golgi apparatus protein 1	Binds fibroblast growth factor (By similarity). Binds E- selectin (cell-adhesion lectin on endothelial cells mediating the binding of neutrophils).	Cell membrane; Single-pass type I membrane protein. Golgi apparatus membrane; Single-pass type I membrane protein. Note=Golgi and microvilli on the cell surface.	3.04829	8.55e-08	++
Q80X90	Flnb	Filamin-B	Connects cell membrane constituents to the actin cytoskeleton. May promote orthogonal branching of actin filaments and links actin filaments to membrane glycoproteins. Anchors various transmembrane proteins to the actin cytoskeleton (By similarity).	Cytoplasm, cell cortex. Cytoplasm, myofibril, sarcomere, Z line (By similarity). Cytoplasm, cytoskeleton. Note=May localize also at actin stress fibers and within the Z-lines (By similarity).	3.48042	1e-07	++
Q07812	BAX;Bax	Apoptosis regulator BAX	Accelerates programmed cell death by binding to, and antagonizing the apoptosis repressor BCL2 or its adenovirus homolog E1B 19k protein. Under stress conditions, undergoes a conformation change that causes translocation to the mitochondrion membrane, leading to the release of cytochrome c that then triggers apoptosis. Promotes activation of CASP3, and thereby apoptosis. BAX deficiency leads to l…	Isoform Gamma: Cytoplasm (By similarity).	4.76273	1.52e-07	++
Q60932-2	Vdac1	Voltage-dependent anion-selective channel protein 1			5.76587	4.32e-07	++
P47738	Aldh2	Aldehyde dehydrogenase, mitochondrial	Is capable of converting retinaldehyde to retinoic acid.	Mitochondrion matrix.	2.82415	2.82e-05	++
P60122	Ruvbl1	RuvB-like 1	May be able to bind plasminogen at cell surface and enhance plasminogen activation (By similarity).	Nucleus (By similarity).	2.62982	0.00021	++
A0A0A0MQM3	Cyb5r3	NADH-cytochrome b5 reductase;NADH-cytochrome b5 reductase 3;NADH-cytochrome b5 reductase 3 membrane-bound form;NADH-cytochrome b5 reductase 3 soluble form			2.98498	0.000404	++
Q791V5	Mtch2	Mitochondrial carrier homolog 2	The substrate transported is not yet known. Induces mitochondrial depolarization (By similarity).	Mitochondrion inner membrane; Multi-pass membrane protein (Potential).	2.42541	0.000404	++
Q9D1E8	Agpat5	1-acyl-sn-glycerol-3-phosphate acyltransferase epsilon	Converts lysophosphatidic acid (LPA) into phosphatidic acid by incorporating an acyl moiety at the sn-2 position of the glycerol backbone. Acts on LPA containing saturated or unsaturated fatty acids C15:0-C20:4 at the sn-1 position using C18:1-CoA as the acyl donor. Also acts on lysophosphatidylethanolamine using oleoyl-CoA, but not arachidonoyl-CoA, and lysophosphatidylinositol using arachidonoy…	Endoplasmic reticulum membrane; Multi-pass membrane protein (By similarity). Nucleus envelope (By similarity). Mitochondrion (By similarity).	2.49501	0.000469	++
Q791T5-2	Mtch1	Mitochondrial carrier homolog 1			3.31161	0.000735	++
Z4YJW0	Emc1	ER membrane protein complex subunit 1		Membrane; Single-pass type I membrane protein (By similarity).	2.93785	0.00659	++
Q9CRD2	Emc2	ER membrane protein complex subunit 2		Nucleus. Cytoplasm (By similarity).	2.40491	0.0124	++
G5E866	Sf3b1	Splicing factor 3B subunit 1			2.72962	0.0124	++
Q62261	Sptbn1	Spectrin beta chain, non-erythrocytic 1	Fodrin, which seems to be involved in secretion, interacts with calmodulin in a calcium-dependent manner and is thus candidate for the calcium-dependent movement of the cytoskeleton at the membrane.	Cytoplasm, cytoskeleton. Cytoplasm, myofibril, sarcomere, M line. Note=Colocalizes with ANK2 in a distinct intracellular compartment of neonatal cardiomyocytes.	2.89576	0.0124	++
Q9JJ28	Flii	Protein flightless-1 homolog	May play a role as coactivator in transcriptional activation by hormone-activated nuclear receptors (NR) and acts in cooperation with NCOA2 and CARM1. Involved in estrogen hormone signaling (By similarity). Essential for early embryonic development. May play a role in regulation of cytoskeletal rearrangements involved in cytokinesis and cell migration, by inhibiting Rac1-dependent paxillin phosph…	Nucleus. Cytoplasm, cytoskeleton. Cytoplasm, cytoskeleton, microtubule organizing center, centrosome. Cell junction, focal adhesion. Note=Colocalizes to actin-rich structures in blastocysts and, together with HRAS, RHOA and CDC42, in migrating fibroblasts. Localizes to centrosomes.	2.96764	0.0194	++
Q9WTM5	Ruvbl2	RuvB-like 2	Proposed core component of the chromatin remodeling INO80 complex which is involved in transcriptional regulation, DNA replication and probably DNA repair (By similarity).	Nucleus (By similarity).	1.625	0.00509	+
P47911	Rpl6;Gm5428	60S ribosomal protein L6			2.04338	0.00901	+
Q62470	Itga3	Integrin alpha-3;Integrin alpha-3 heavy chain;Integrin alpha-3 light chain	Integrin alpha-3/beta-1 is a receptor for fibronectin, laminin, collagen, epiligrin, thrombospondin and CSPG4. Alpha- 3/beta-1 may mediate with LGALS3 the stimulation by CSPG4 of endothelial cells migration (By similarity).	Membrane; Single-pass type I membrane protein.	1.76481	0.0124	+
B2RXS4	Plxnb2	Plexin-B2	Cell surface receptor for SEMA4C, SEMA4D and SEMA4G that plays an important role in cell-cell signaling. Binding to class 4 semaphorins promotes downstream activation of RHOA and phosphorylation of ERBB2 at 'Tyr-1248'. Required for normal differentiation and migration of neuronal cells during brain corticogenesis and for normal embryonic brain development. Regulates the migration of cerebellar gr…	Cell membrane; Single-pass type I membrane protein.	2.32182	0.0124	+
P35278	Rab5c	Ras-related protein Rab-5C	Protein transport. Probably involved in vesicular traffic (By similarity).	Cell membrane; Lipid-anchor; Cytoplasmic side (By similarity). Early endosome membrane; Lipid-anchor (By similarity). Melanosome (By similarity).	2.30297	0.0124	+
Q8CIG8	Prmt5	Protein arginine N-methyltransferase 5	Arginine methyltransferase that can both catalyze the formation of omega-N monomethylarginine (MMA) and symmetrical dimethylarginine (sDMA), with a preference for the formation of MMA. Specifically mediates the symmetrical dimethylation of arginine residues in the small nuclear ribonucleoproteins Sm D1 (SNRPD1) and Sm D3 (SNRPD3); such methylation being required for the assembly and biogenesis of…	Cytoplasm (By similarity). Nucleus.	2.07468	0.0194	+
P11499	Hsp90ab1	Heat shock protein HSP 90-beta	Molecular chaperone that promotes the maturation, structural maintenance and proper regulation of specific target proteins involved for instance in cell cycle control and signal transduction. Undergoes a functional cycle that is linked to its ATPase activity. This cycle probably induces conformational changes in the client proteins, thereby causing their activation. Interacts dynamically with var…	Cytoplasm. Melanosome (By similarity).	-4.02779	0.000404	--
P01027	C3	Complement C3;Complement C3 beta chain;C3-beta-c;Complement C3 alpha chain;C3a anaphylatoxin;Acylation stimulating protein;Complement C3b alpha chain;Complement C3c alpha chain fragment 1;Complement C3dg fragment;Complement C3g fragment;Complement C3d fragment;Complement C3f fragment;Complement C3c alpha chain fragment 2	Acylation stimulating protein: adipogenic hormone that stimulates triglyceride (TG) synthesis and glucose transport in adipocytes, regulating fat storage and playing a role in postprandial TG clearance. Appears to stimulate TG synthesis via activation of the PLC, MAPK and AKT signaling pathways. Ligand for C5AR2. Promotes the phosphorylation, ARRB2-mediated internalization and recycling of C5AR2.	Secreted.	-2.28239	0.00099	--
Q9QYB5-2	Add3	Gamma-adducin	Membrane-cytoskeleton-associated protein that promotes the assembly of the spectrin-actin network. Binds to calmodulin.	Cytoplasm, cytoskeleton. Cell membrane; Peripheral membrane protein; Cytoplasmic side.	-2.70629	0.0124	--
P08113	Hsp90b1	Endoplasmin	Molecular chaperone that functions in the processing and transport of secreted proteins. When associated with CNPY3, required for proper folding of Toll-like receptors. Functions in endoplasmic reticulum associated degradation (ERAD). Has ATPase activity (By similarity).	Endoplasmic reticulum lumen. Melanosome (By similarity).	-3.72096	0.0124	--
P09405	Ncl	Nucleolin	Nucleolin is the major nucleolar protein of growing eukaryotic cells. It is found associated with intranucleolar chromatin and pre-ribosomal particles. It induces chromatin decondensation by binding to histone H1. It is thought to play a role in pre-rRNA transcription and ribosome assembly. May play a role in the process of transcriptional elongation. Binds RNA oligonucleotides with 5'-UUAGGG-3' …	Nucleus, nucleolus. Cytoplasm (By similarity). Note=Localized in cytoplasmic mRNP granules containing untranslated mRNAs (By similarity).	-0.915587	0.0124
D3Z6F5	Atp5a1	ATP synthase subunit alpha;ATP synthase subunit alpha, mitochondrial	Produces ATP from ADP in the presence of a proton gradient across the membrane (By similarity).		1.15698	0.0136
P56480	Atp5b	ATP synthase subunit beta, mitochondrial	Mitochondrial membrane ATP synthase (F(1)F(0) ATP synthase or Complex V) produces ATP from ADP in the presence of a proton gradient across the membrane which is generated by electron transport complexes of the respiratory chain. F-type ATPases consist of two structural domains, F(1) - containing the extramembraneous catalytic core, and F(0) - containing the membrane proton channel, linked togethe…	Mitochondrion. Mitochondrion inner membrane. Note=Peripheral membrane protein.	1.28328	0.016
P63260	Actg1	Actin, cytoplasmic 2;Actin, cytoplasmic 2, N-terminally processed	Actins are highly conserved proteins that are involved in various types of cell motility and are ubiquitously expressed in all eukaryotic cells.	Cytoplasm, cytoskeleton.	1.04157	0.0171
E9Q1N8	Gm18025;Rps2;Gm5786;Gm6576;Gm8225	40S ribosomal protein S2			0.862547	0.02
P19253	Rpl13a	60S ribosomal protein L13a	Associated with ribosomes but is not required for canonical ribosome function and has extra-ribosomal functions (By similarity). Component of the GAIT (gamma interferon-activated inhibitor of translation) complex which mediates interferon-gamma- induced transcript-selective translation inhibition in inflammation processes. Upon interferon-gamma activation and subsequent phosphorylation dissociate…		1.33309	0.02
E9PW03	Gpaa1	Glycosylphosphatidylinositol anchor attachment 1 protein			1.44246	0.0373
Q3V3R1	Mthfd1l	Monofunctional C1-tetrahydrofolate synthase, mitochondrial	May provide the missing metabolic reaction required to link the mitochondria and the cytoplasm in the mammalian model of one-carbon folate metabolism in embryonic an transformed cells complementing thus the enzymatic activities of MTHFD2.	Mitochondrion (By similarity).	0.509855	0.0373
Q9D8E6	Rpl4	60S ribosomal protein L4			0.890871	0.0625
P61161	Actr2	Actin-related protein 2	Functions as ATP-binding component of the Arp2/3 complex which is involved in regulation of actin polymerization and together with an activating nucleation-promoting factor (NPF) mediates the formation of branched actin networks. Seems to contact the pointed end of the daughter actin filament (By similarity).	Cytoplasm, cytoskeleton (By similarity). Cell projection (By similarity).	-0.963446	0.0728
P62908	Rps3	40S ribosomal protein S3		Cytoplasm (By similarity). Note=Localized in cytoplasmic mRNP granules containing untranslated mRNAs (By similarity).	0.992612	0.0728
Q8CG19-3	Ltbp1	Latent-transforming growth factor beta-binding protein 1			-0.828953	0.0736
E9PV37	Olfr250	Olfactory receptor		Cell membrane; Multi-pass membrane protein (By similarity).	7.3268	0.0933
E9Q933	Tmem11	Transmembrane protein 11, mitochondrial			1.37806	0.0933
P07724	Alb	Serum albumin	Serum albumin, the main protein of plasma, has a good binding capacity for water, Ca(2+), Na(+), K(+), fatty acids, hormones, bilirubin and drugs. Its main function is the regulation of the colloidal osmotic pressure of blood. Major zinc transporter in plasma, typically binds about 80% of all plasma zinc.	Secreted.	-1.01552	0.111
P62806	Hist1h4a	Histone H4	Core component of nucleosome. Nucleosomes wrap and compact DNA into chromatin, limiting DNA accessibility to the cellular machineries which require DNA as a template. Histones thereby play a central role in transcription regulation, DNA repair, DNA replication and chromosomal stability. DNA accessibility is regulated via a complex set of post-translational modifications of histones, also called h…	Nucleus (By similarity). Chromosome (By similarity).	-1.69563	0.115
Q9CZX9	Emc4	ER membrane protein complex subunit 4	May mediate anti-apoptotic activity (By similarity).	Membrane; Multi-pass membrane protein (By similarity).	1.46998	0.14
P57780	Actn4;Sptbn4	Alpha-actinin-4	F-actin cross-linking protein which is thought to anchor actin to a variety of intracellular structures. This is a bundling protein. Probably involved in vesicular trafficking via its association with the CART complex. The CART complex is necessary for efficient transferrin receptor recycling but not for EGFR degradation. Involved in tight junction assembly in epithelial cells probably through in…	Nucleus (By similarity). Cytoplasm (By similarity). Cell junction. Note=Localized in cytoplasmic mRNP granules containing untranslated mRNAs. Colocalizes with actin stress fibers (By similarity).	4.71611	0.156
E9Q1K3	Add1	Alpha-adducin			-1.43139	0.156
Q6P9J9	Ano6	Anoctamin-6	Small-conductance calcium-activated nonselective cation (SCAN) channel which acts as a regulator of phospholipid scrambling in platelets and osteoblasts. Phospholipid scrambling results in surface exposure of phosphatidylserine which in platelets is essential to trigger the clotting system whereas in osteoblasts is essential for the deposition of hydroxyapatite during bone mineralization. Can gen…	Cell membrane; Multi-pass membrane protein (By similarity). Note=Shows an intracellular localization (By similarity).	1.24591	0.156
H3BIY9	Ap2b1;Ap1b1	AP complex subunit beta;AP-2 complex subunit beta;AP-1 complex subunit beta-1			2.07412	0.156
Q3TWV4	Ap2m1	AP-2 complex subunit mu			1.62476	0.156
G5E829	Atp2b1;Atp2b4;Atp2b3;Atp2b2	Plasma membrane calcium-transporting ATPase 1;Calcium-transporting ATPase;Plasma membrane calcium-transporting ATPase 2			2.40869	0.156
A2AKV1	Atp5c1	ATP synthase subunit gamma;ATP synthase subunit gamma, mitochondrial			0.840081	0.156
P24270	Cat	Catalase	Occurs in almost all aerobically respiring organisms and serves to protect cells from the toxic effects of hydrogen peroxide. Promotes growth of cells.	Peroxisome.	2.51706	0.156
Q5SXR6	Cltc	Clathrin heavy chain;Clathrin heavy chain 1	Clathrin is the major protein of the polyhedral coat of coated pits and vesicles (By similarity).	Cytoplasmic vesicle membrane; Peripheral membrane protein; Cytoplasmic side. Membrane, coated pit; Peripheral membrane protein; Cytoplasmic side (By similarity).	1.10593	0.156
Q61245-2	Col11a1;Col5a1	Collagen alpha-1(XI) chain;Collagen alpha-1(V) chain			3.21657	0.156
F8WHL2	Copa	Coatomer subunit alpha;Xenin;Proxenin			4.20385	0.156
O55029	Copb2	Coatomer subunit beta	The coatomer is a cytosolic protein complex that binds to dilysine motifs and reversibly associates with Golgi non- clathrin-coated vesicles, which further mediate biosynthetic protein transport from the ER, via the Golgi up to the trans Golgi network. Coatomer complex is required for budding from Golgi membranes, and is essential for the retrograde Golgi-to-ER transport of dilysine-tagged protei…	Cytoplasm, cytosol. Golgi apparatus membrane; Peripheral membrane protein; Cytoplasmic side (By similarity). Cytoplasmic vesicle, COPI-coated vesicle membrane; Peripheral membrane protein; Cytoplasmic side (By similarity). Note=The coatomer is cytoplasmic or polymerized on the cytoplasmic side of the Golgi, as well as on the vesicles/buds originating from it (By similarity). Shows only a slight p…	1.20156	0.156
P56394	Cox17	Cytochrome c oxidase copper chaperone	Copper chaperone for cytochrome c oxidase (COX). Binds two copper ions and deliver them to the Cu(A) site of COX (By similarity).	Mitochondrion intermembrane space (By similarity).	1.88237	0.156
H3BJ30	Cpsf6	Cleavage and polyadenylation specificity factor subunit 6			-2.02005	0.156
F6ZEW4	Cse1l	Exportin-2			-1.0131	0.156
Q9CQX2	Cyb5b	Cytochrome b5 type B	Cytochrome b5 is a membrane bound hemoprotein which function as an electron carrier for several membrane bound oxygenases (By similarity).	Mitochondrion outer membrane (By similarity).	2.06616	0.156
Q5U458	Dnajc11	DnaJ homolog subfamily C member 11			3.78633	0.156
F7B227	Ech1	Delta(3,5)-Delta(2,4)-dienoyl-CoA isomerase, mitochondrial			1.01303	0.156
Q99KI3	Emc3	ER membrane protein complex subunit 3		Membrane; Multi-pass membrane protein (By similarity).	1.46173	0.156
D3YW87	Flnc	Filamin-C			2.93699	0.156
P05202	Got2	Aspartate aminotransferase, mitochondrial	Catalyzes the irreversible transamination of the L- tryptophan metabolite L-kynurenine to form kynurenic acid (KA). Plays a key role in amino acid metabolism. Important for metabolite exchange between mitochondria and cytosol. Facilitates cellular uptake of long-chain free fatty acids.	Mitochondrion matrix. Cell membrane.	1.64801	0.156
G3UXK7	Hccs	Cytochrome c-type heme lyase			1.4342	0.156
Q8CBB6	Hist1h2br;Hist1h2bp;Hist1h2bk;Hist1h2bc;Hist2h2bb;Hist1h2bh;Hist1h2bb;Hist1h2bm;Hist1h2bf;Hist3h2ba;Hist3h2bb;Hist2h2be;Hist1h2ba	Histone H2B;Histone H2B type 1-P;Histone H2B type 1-K;Histone H2B type 1-C/E/G;Histone H2B type 2-B;Histone H2B type 1-H;Histone H2B type 1-B;Histone H2B type 1-M;Histone H2B type 1-F/J/L;Histone H2B type 3-A;Histone H2B type 3-B;Histone H2B type 2-E;Histone H2B type 1-A		Nucleus (By similarity).	-2.02936	0.156
Q9Z204-2	Hnrnpc	Heterogeneous nuclear ribonucleoproteins C1/C2	Binds pre-mRNA and nucleates the assembly of 40S hnRNP particles. Single HNRNPC tetramers bind 230-240 nucleotides. Trimers of HNRNPC tetramers bind 700 nucleotides. May play a role in the early steps of spliceosome assembly and pre-mRNA splicing. Interacts with poly-U tracts in the 3'-UTR or 5'-UTR of mRNA and modulates the stability and the level of translation of bound mRNA molecules (By simil…	Nucleus (By similarity). Note=Component of ribonucleosomes (By similarity).	-2.4	0.156
Q8C2Q7	Hnrnph1;Hnrnpf;Hnrnph2	Heterogeneous nuclear ribonucleoprotein H;Heterogeneous nuclear ribonucleoprotein H, N-terminally processed;Heterogeneous nuclear ribonucleoprotein F;Heterogeneous nuclear ribonucleoprotein F, N-terminally processed;Heterogeneous nuclear ribonucleoprotein H2			1.71466	0.156
P51660	Hsd17b4	Peroxisomal multifunctional enzyme type 2;(3R)-hydroxyacyl-CoA dehydrogenase;Enoyl-CoA hydratase 2	Bifunctional enzyme acting on the peroxisomal beta- oxidation pathway for fatty acids. Catalyzes the formation of 3- ketoacyl-CoA intermediates from both straight-chain and 2-methyl- branched-chain fatty acids (By similarity).	Peroxisome (By similarity).	1.08449	0.156
P07901	Hsp90aa1	Heat shock protein HSP 90-alpha	Molecular chaperone that promotes the maturation, structural maintenance and proper regulation of specific target proteins involved for instance in cell cycle control and signal transduction. Undergoes a functional cycle that is linked to its ATPase activity. This cycle probably induces conformational changes in the client proteins, thereby causing their activation. Interacts dynamically with var…	Cytoplasm. Melanosome (By similarity).	-1.03707	0.156
P63038	Hspd1	60 kDa heat shock protein, mitochondrial	Implicated in mitochondrial protein import and macromolecular assembly. May facilitate the correct folding of imported proteins. May also prevent misfolding and promote the refolding and proper assembly of unfolded polypeptides generated under stress conditions in the mitochondrial matrix.	Mitochondrion matrix (By similarity).	1.70359	0.156
A0A075B5P4	Ighg1		NA	NA	-2.02742	0.156
A0A0B4J1I0	Igkv1-110;Igkv1-99;Igkv1-115;Igkv1-35	Ig kappa chain V-II region 26-10			-3.72431	0.156
Q8CAQ8-2	Immt	MICOS complex subunit Mic60			2.72311	0.156
Q8VCF0	Mavs	Mitochondrial antiviral-signaling protein	Required for innate immune defense against viruses. Acts downstream of DDX58/RIG-I and IFIH1/MDA5, which detect intracellular dsRNA produced during viral replication, to coordinate pathways leading to the activation of NF-kappa-B, IRF3 and IRF7, and to the subsequent induction of antiviral cytokines such as IFN-beta and RANTES (CCL5). Peroxisomal and mitochondrial MAVS act sequentially to create …	Mitochondrion outer membrane (By similarity). Mitochondrion (By similarity). Peroxisome (By similarity).	0.934241	0.156
Q3TQP6	Me1	Malic enzyme;NADP-dependent malic enzyme		Cytoplasm.	0.988663	0.156
Q9CPU4	Mgst3	Microsomal glutathione S-transferase 3	Also functions as a glutathione peroxidase (By similarity).	Endoplasmic reticulum membrane; Multi-pass membrane protein (Potential). Microsome membrane; Multi-pass membrane protein (Potential). Microsome membrane; Lipid-anchor (Potential).	0.736434	0.156
P03930	Mtatp8	ATP synthase protein 8	Mitochondrial membrane ATP synthase (F(1)F(0) ATP synthase or Complex V) produces ATP from ADP in the presence of a proton gradient across the membrane which is generated by electron transport complexes of the respiratory chain. F-type ATPases consist of two structural domains, F(1) - containing the extramembraneous catalytic core and F(0) - containing the membrane proton channel, linked together…	Mitochondrion membrane; Single-pass membrane protein.	-1.27428	0.156
Q9WTI7	Myo1c	Unconventional myosin-Ic	Myosins are actin-based motor molecules with ATPase activity. Unconventional myosins serve in intracellular movements. Their highly divergent tails are presumed to bind to membranous compartments, which would be moved relative to actin filaments (By similarity). Involved in glucose transporter recycling in response to insulin by regulating movement of intracellular GLUT4- containing vesicles to t…	Cytoplasm. Cell membrane. Cell projection, stereocilium membrane. Note=Colocalizes with CABP1 and CIB1 at cell margin, membrane ruffles and punctate regions on the cell membrane. Colocalizes in adipocytes with GLUT4 in actin-based membranes. Localizes transiently at cell membrane to region known to be enriched in PIP2. Activation of phospholipase C results in its redistribution to the cytoplasm.	-2.67674	0.156
P57716	Ncstn	Nicastrin	Essential subunit of the gamma-secretase complex, an endoprotease complex that catalyzes the intramembrane cleavage of integral membrane proteins such as Notch receptors and APP (beta- amyloid precursor protein). It probably represents a stabilizing cofactor required for the assembly of the gamma-secretase complex.	Membrane; Single-pass type I membrane protein (By similarity). Melanosome (By similarity).	2.22769	0.156
P49769	Psen1;Psen2	Presenilin-1;Presenilin-1 NTF subunit;Presenilin-1 CTF subunit;Presenilin-1 CTF12;Presenilin;Presenilin-2;Presenilin-2 NTF subunit;Presenilin-2 CTF subunit	Probable catalytic subunit of the gamma-secretase complex, an endoprotease complex that catalyzes the intramembrane cleavage of integral membrane proteins such as Notch receptors and APP (beta-amyloid precursor protein). Requires the other members of the gamma-secretase complex to have a protease activity. May play a role in intracellular signaling and gene expression or in linking chromatin to t…	Endoplasmic reticulum membrane; Multi-pass membrane protein. Golgi apparatus membrane; Multi-pass membrane protein. Cell surface (By similarity).	2.99159	0.156
Q922Q4	Pycr2	Pyrroline-5-carboxylate reductase 2	Housekeeping enzyme that catalyzes the last step in proline biosynthesis. In some cell types, such as erythrocytes, its primary function may be the generation of NADP(+). Can utilize both NAD and NADP. Has higher affinity for NADP, but higher catalytic efficiency with NADH (By similarity).	Cytoplasm (By similarity).	2.46912	0.156
Q5SW88	Rab1;Rab1A	Ras-related protein Rab-1A			3.7274	0.156
Q3TEG7	Rab2b;Rab2a;Rab4b	Ras-related protein Rab-2A;Ras-related protein Rab-2B			0.615521	0.156
P51150	Rab7a	Ras-related protein Rab-7a	Key regulator in endo-lysosomal trafficking. Governs early-to-late endosomal maturation, microtubule minus-end as well as plus-end directed endosomal migration and positioning, and endosome-lysosome transport through different protein-protein interaction cascades. Plays a central role, not only in endosomal traffic, but also in many other cellular and physiological events, such as growth-factor-m…	Late endosome (By similarity). Lysosome (By similarity). Cytoplasmic vesicle, phagosome (By similarity). Cytoplasmic vesicle, phagosome membrane; Lipid-anchor; Cytoplasmic side (By similarity). Melanosome (By similarity). Note=Co- localizes with OSBPL1A at the late endosome. Found in the ruffled border (a late endosomal-like compartment in the plasma membrane) of bone-resorbing osteoclasts. Recru…	1.50207	0.156
P35979	Rpl12;Gm16519	60S ribosomal protein L12	Binds directly to 26S ribosomal RNA.		1.93749	0.156
P35980	Rpl18	60S ribosomal protein L18		Cytoplasm.	2.84307	0.156
P14869	Rplp0;Gm8730	60S acidic ribosomal protein P0	Ribosomal protein P0 is the functional equivalent of E.coli protein L10.	Nucleus (By similarity). Cytoplasm (By similarity). Note=Localized in cytoplasmic mRNP granules containing untranslated mRNAs (By similarity).	2.85027	0.156
S4R1N6	Rps18;Gm10260	40S ribosomal protein S18			2.14267	0.156
Q8BVR6	Rspry1	RING finger and SPRY domain-containing protein 1		Secreted (Potential).	1.61217	0.156
P07759	Serpina3k	Serine protease inhibitor A3K	Contrapsin inhibits trypsin-like proteases.	Secreted.	-0.711433	0.156
P62320	Snrpd3	Small nuclear ribonucleoprotein Sm D3	Core component of the spliceosomal U1, U2, U4 and U5 small nuclear ribonucleoproteins (snRNPs), the building blocks of the spliceosome. Thereby, plays an important role in the splicing of cellular pre-mRNAs. Most spliceosomal snRNPs contain a common set of Sm proteins SNRPB, SNRPD1, SNRPD2, SNRPD3, SNRPE, SNRPF and SNRPG that assemble in an heptameric protein ring on the Sm site of the small nucl…	Cytoplasm, cytosol (By similarity). Nucleus (By similarity). Note=SMN-mediated assembly into core snRNPs occurs in the cytosol before SMN-mediated transport to the nucleus to be included in spliceosomes (By similarity).	-0.666585	0.156
A0A0A0MQ80	Spata5;Katnal2	Spermatogenesis-associated protein 5;Katanin p60 ATPase-containing subunit A-like 2			5.47764	0.156
A3KGU5	Sptan1	Spectrin alpha chain, non-erythrocytic 1			-0.687047	0.156
P97363	Sptlc2	Serine palmitoyltransferase 2	Serine palmitoyltransferase (SPT). The heterodimer formed with LCB1/SPTLC1 constitutes the catalytic core. The composition of the serine palmitoyltransferase (SPT) complex determines the substrate preference. The SPTLC1-SPTLC2-SPTSSA complex shows a strong preference for C16-CoA substrate, while the SPTLC1-SPTLC2-SPTSSB complex displays a preference for C18-CoA substrate (By similarity).	Endoplasmic reticulum membrane; Single-pass membrane protein.	-1.35238	0.156
P26039	Tln1;Tln2	Talin-1;Talin-2	Probably involved in connections of major cytoskeletal structures to the plasma membrane. High molecular weight cytoskeletal protein concentrated at regions of cell-substratum contact and, in lymphocytes, at cell-cell contacts.	Cell projection, ruffle membrane; Peripheral membrane protein; Cytoplasmic side (By similarity). Cytoplasm, cytoskeleton (By similarity). Cell surface. Cell junction, focal adhesion. Note=Colocalizes with LAYN at the membrane ruffles (By similarity). Localized preferentially in focal adhesions than fibrillar adhesions.	1.45535	0.156
Q9CPQ3	Tomm22	Mitochondrial import receptor subunit TOM22 homolog	Central receptor component of the translocase of the outer membrane of mitochondria (TOM complex) responsible for the recognition and translocation of cytosolically synthesized mitochondrial preproteins. Together with the peripheral receptor TOM20 functions as the transit peptide receptor and facilitates the movement of preproteins into the translocation pore (By similarity).	Mitochondrion outer membrane; Single-pass membrane protein (By similarity).	4.4486	0.156
Q9CQN3	Tomm6	Mitochondrial import receptor subunit TOM6 homolog		Mitochondrion outer membrane (By similarity).	1.54271	0.156
Q6P5E4	Uggt1	UDP-glucose:glycoprotein glucosyltransferase 1	Recognizes glycoproteins with minor folding defects. Reglucosylates single N-glycans near the misfolded part of the protein, thus providing quality control for protein folding in the endoplasmic reticulum. Reglucosylated proteins are recognized by calreticulin for recycling to the endoplasmic reticulum and refolding or degradation (By similarity).	Endoplasmic reticulum lumen (By similarity). Endoplasmic reticulum-Golgi intermediate compartment (By similarity).	-1.45639	0.156
G3UY93	Vars	Valine--tRNA ligase			1.89601	0.156
E0CYH4	Wdr26	WD repeat-containing protein 26			2.13028	0.156
Q99J09	Wdr77	Methylosome protein 50	Non-catalytic component of the 20S PRMT5-containing methyltransferase complex, which modifies specific arginines to dimethylarginines in several spliceosomal Sm proteins and histones. This modification targets Sm proteins to the survival of motor neurons (SMN) complex for assembly into small nuclear ribonucleoprotein core particles. Might play a role in transcription regulation (By similarity). T…	Nucleus (By similarity). Cytoplasm (By similarity).	1.68301	0.156
Q9CQE8		UPF0568 protein C14orf166 homolog	Involved in modulation of mRNA transcription by Polymerase II (By similarity).	Nucleus (By similarity). Cytoplasm, perinuclear region (By similarity). Cytoplasm, cytoskeleton, microtubule organizing center, centrosome (By similarity). Note=May localize at the centrosome during mitosis (By similarity).	0.770122	0.156
Q9WUM4	Coro1c	Coronin-1C;Coronin	May be involved in cytokinesis, motility, and signal transduction (By similarity).	Cell membrane (By similarity). Cell projection, lamellipodium. Cytoplasm, cytoskeleton (By similarity). Note=Localize in a diffuse and punctate pattern in the cytosol and are highly enriched in F-actin-rich areas (By similarity).	-0.971822	0.165
P48678	Lmna	Prelamin-A/C;Lamin-A/C	Lamins are components of the nuclear lamina, a fibrous layer on the nucleoplasmic side of the inner nuclear membrane, which is thought to provide a framework for the nuclear envelope and may also interact with chromatin. Lamin A and C are present in equal amounts in the lamina of mammals. Plays an important role in nuclear assembly, chromatin organization, nuclear membrane and telomere dynamics. …	Nucleus. Nucleus envelope. Nucleus lamina (By similarity). Nucleus, nucleoplasm (By similarity). Note=Farnesylation of prelamin-A/C facilitates nuclear envelope targeting and subsequent cleaveage by ZMPSTE24/FACE1 to remove the farnesyl group produces mature lamin-A/C, which can then be inserted into the nuclear lamina. EMD is required for proper localization of non-farnesylated prelamin-A/C (By …	1.70699	0.203
P26443	Glud1	Glutamate dehydrogenase 1, mitochondrial	Mitochondrial glutamate dehydrogenase that converts L- glutamate into alpha-ketoglutarate. Plays a key role in glutamine anaplerosis by producing alpha-ketoglutarate, an important intermediate in the tricarboxylic acid cycle. May be involved in learning and memory reactions by increasing the turnover of the excitatory neurotransmitter glutamate.	Mitochondrion matrix.	-0.559081	0.247
Q99JY9	Actr3;Actr3b	Actin-related protein 3;Actin-related protein 3B	Functions as ATP-binding component of the Arp2/3 complex which is involved in regulation of actin polymerization and together with an activating nucleation-promoting factor (NPF) mediates the formation of branched actin networks. Seems to contact the pointed end of the daughter actin filament. Plays a role in ciliogenesis (By similarity).	Cytoplasm, cytoskeleton (By similarity). Cell projection (By similarity). Note=In pre-apoptotic cells, colocalizes with MEFV in large specks (pyroptosomes) (By similarity).	-0.370378	0.26
P23116	Eif3a	Eukaryotic translation initiation factor 3 subunit A	Component of the eukaryotic translation initiation factor 3 (eIF-3) complex, which is required for several steps in the initiation of protein synthesis. The eIF-3 complex associates with the 40S ribosome and facilitates the recruitment of eIF-1, eIF-1A, eIF-2:GTP:methionyl-tRNAi and eIF-5 to form the 43S preinitiation complex (43S PIC). The eIF-3 complex stimulates mRNA recruitment to the 43S PIC…	Cytoplasm (By similarity). Cytoplasm, cytoskeleton, microtubule organizing center, centrosome. Nucleus. Note=Centrosomin-A is found in the centrosome. Centrosomin-B is found in the nucleus.	-0.509224	0.26
A0A0A6YW67	Gm8797;Uba52;Kxd1;Ubc;Ubb;Rps27a;Gm7808;Gm5239	Ubiquitin-60S ribosomal protein L40;Ubiquitin;60S ribosomal protein L40;Ubiquitin-40S ribosomal protein S27a;40S ribosomal protein S27a;Polyubiquitin-B;Polyubiquitin-C;Ubiquitin-related 1;Ubiquitin-related 2			1.98802	0.26
E9Q3L2	Pi4ka				0.872216	0.26
P14148	Rpl7	60S ribosomal protein L7	Binds to G-rich structures in 28S rRNA and in mRNAs. Plays a regulatory role in the translation apparatus; inhibits cell-free translation of mRNAs (By similarity).		0.925572	0.26
D3YYM6	Rps5	40S ribosomal protein S5;40S ribosomal protein S5, N-terminally processed			0.694553	0.26
Q792Z1	Try10				-2.32146	0.26
Q9CPW4	Arpc5;Gm16372	Actin-related protein 2/3 complex subunit 5	Functions as component of the Arp2/3 complex which is involved in regulation of actin polymerization and together with an activating nucleation-promoting factor (NPF) mediates the formation of branched actin networks (By similarity).	Cytoplasm, cytoskeleton (By similarity). Cell projection (By similarity).	1.99331	0.277
Q9D5T0	Atad1	ATPase family AAA domain-containing protein 1	ATPase that plays a critical role in regulating the surface expression of AMPA receptors (AMPAR), thereby regulating synaptic plasticity and learning and memory. Required for NMDA- stimulated AMPAR internalization and inhibition of GRIA1 and GRIA2 recycling back to the plasma membrane; these activities are ATPase-dependent.	Peroxisome. Cell junction, synapse, postsynaptic cell membrane.	1.0017	0.277
G3UVV4	Hk1;Hk2	Hexokinase;Hexokinase-1;Hexokinase-2			0.659669	0.277
Q6GQT9	Nomo1	Nodal modulator 1	May antagonize Nodal signaling (By similarity).	Membrane; Single-pass type I membrane protein (Potential).	2.04163	0.277
Q91V41	Rab14	Ras-related protein Rab-14	Regulates, together with its guanine nucleotide exchange factor, DENND6A, the specific endocytic transport of ADAM10, N- cadherin/CDH2 shedding and cell-cell adhesion (By similarity). Involved in membrane trafficking between the Golgi complex and endosomes during early embryonic development. Regulates the Golgi to endosome transport of FGFR-containing vesicles during early development, a key proc…	Recycling endosome (By similarity). Early endosome membrane; Lipid-anchor; Cytoplasmic side (By similarity). Golgi apparatus membrane; Lipid-anchor; Cytoplasmic side (By similarity). Golgi apparatus, trans-Golgi network membrane; Lipid- anchor; Cytoplasmic side (By similarity). Cytoplasmic vesicle, phagosome membrane; Lipid-anchor; Cytoplasmic side (By similarity). Note=Recruited to recycling end…	2.12587	0.277
E9PX56	Rb1cc1	RB1-inducible coiled-coil protein 1			1.26478	0.277
F7BJB9	Morc3				0.32638	0.287
Q9JM76	Arpc3	Actin-related protein 2/3 complex subunit 3	Functions as component of the Arp2/3 complex which is involved in regulation of actin polymerization and together with an activating nucleation-promoting factor (NPF) mediates the formation of branched actin networks (By similarity).	Cytoplasm, cytoskeleton (By similarity). Cell projection (By similarity).	0.65972	0.304
O08807	Prdx4	Peroxiredoxin-4	Probably involved in redox regulation of the cell. Regulates the activation of NF-kappa-B in the cytosol by a modulation of I-kappa-B-alpha phosphorylation.	Cytoplasm (By similarity). Secreted (By similarity).	-1.53109	0.328
Q99JY0	Hadhb	Trifunctional enzyme subunit beta, mitochondrial;3-ketoacyl-CoA thiolase		Mitochondrion (By similarity). Mitochondrion inner membrane (By similarity). Mitochondrion outer membrane (By similarity). Endoplasmic reticulum (By similarity).	0.531911	0.39
Q8BMS1	Hadha	Trifunctional enzyme subunit alpha, mitochondrial;Long-chain enoyl-CoA hydratase;Long chain 3-hydroxyacyl-CoA dehydrogenase	Bifunctional subunit.	Mitochondrion matrix (By similarity).	-0.354809	0.487
P17426-2	Ap2a1	AP-2 complex subunit alpha-1	Component of the adaptor protein complex 2 (AP-2). Adaptor protein complexes function in protein transport via transport vesicles in different membrane traffic pathways. Adaptor protein complexes are vesicle coat components and appear to be involved in cargo selection and vesicle formation. AP-2 is involved in clathrin-dependent endocytosis in which cargo proteins are incorporated into vesicles s…	Cell membrane (By similarity). Membrane, coated pit; Peripheral membrane protein; Cytoplasmic side (By similarity). Note=AP-2 appears to be excluded from internalizing CCVs and to disengage from sites of endocytosis seconds before internalization of the nascent CCV (By similarity).	1.36664	0.501
P56135	Atp5j2	ATP synthase subunit f, mitochondrial	Mitochondrial membrane ATP synthase (F(1)F(0) ATP synthase or Complex V) produces ATP from ADP in the presence of a proton gradient across the membrane which is generated by electron transport complexes of the respiratory chain. F-type ATPases consist of two structural domains, F(1) - containing the extramembraneous catalytic core and F(0) - containing the membrane proton channel, linked together…	Mitochondrion. Mitochondrion inner membrane; Single-pass membrane protein (Potential).	0.682006	0.501
P10126	Eef1a1;Eef1a2	Elongation factor 1-alpha 1;Elongation factor 1-alpha 2	This protein promotes the GTP-dependent binding of aminoacyl-tRNA to the A-site of ribosomes during protein biosynthesis. With PARP1 and TXK, forms a complex that acts as a T helper 1 (Th1) cell-specific transcription factor and binds the promoter of IFN-gamma to directly regulate its transcription, and is thus involved importantly in Th1 cytokine production (By similarity).	Cytoplasm. Nucleus (By similarity). Note=Colocalizes with DLC1 at actin-rich regions in the cell periphery (By similarity).	-3.3882	0.501
E9QAZ2	Gm10020;Rpl15	Ribosomal protein L15;60S ribosomal protein L15			0.673358	0.501
A0A0A6YXQ0	Ighv8-8		NA	NA	-3.48619	0.501
Q3UZ39	Lrrfip1	Leucine-rich repeat flightless-interacting protein 1	Transcriptional repressor which preferentially binds to the GC-rich consensus sequence (5'-AGCCCCCGGCG-3') and may regulate expression of TNF, EGFR and PDGFA. May control smooth muscle cells proliferation following artery injury through PDGFA repression. May also bind double-stranded RNA (By similarity). Positively regulates Toll-like receptor (TLR) signaling in response to agonist probably by co…	Nucleus. Cytoplasm (By similarity).	0.696558	0.501
Q9D173	Tomm7	Mitochondrial import receptor subunit TOM7 homolog	Required for assembly and stability of the TOM complex (By similarity).	Mitochondrion outer membrane; Single-pass membrane protein (By similarity).	2.77177	0.501
P20152	Vim;Prph;Des	Vimentin;Peripherin;Desmin	Vimentins are class-III intermediate filaments found in various non-epithelial cells, especially mesenchymal cells. Vimentin is attached to the nucleus, endoplasmic reticulum, and mitochondria, either laterally or terminally.	Cytoplasm (By similarity).	-0.182336	0.501
Q9QYA2	Tomm40	Mitochondrial import receptor subunit TOM40 homolog	Channel-forming protein essential for import of protein precursors into mitochondria (By similarity).	Mitochondrion outer membrane; Multi-pass membrane protein (By similarity).	0.402693	0.509
P63017	Hspa8;Hspa2	Heat shock cognate 71 kDa protein;Heat shock-related 70 kDa protein 2	Acts as a repressor of transcriptional activation. Inhibits the transcriptional coactivator activity of CITED1 on Smad-mediated transcription. Chaperone. Component of the PRP19- CDC5L complex that forms an integral part of the spliceosome and is required for activating pre-mRNA splicing. May have a scaffolding role in the spliceosome assembly as it contacts all other components of the core comple…	Cytoplasm (By similarity). Melanosome (By similarity). Nucleus, nucleolus (By similarity). Note=Localized in cytoplasmic mRNP granules containing untranslated mRNAs. Translocates rapidly from the cytoplasm to the nuclei, and especially to the nucleoli, upon heat shock (By similarity).	0.505344	0.51
P01868	Ighg1	Ig gamma-1 chain C region secreted form;Ig gamma-1 chain C region, membrane-bound form		Isoform Secreted: Secreted.	-0.518715	0.544
Q9CVB6	Arpc2	Actin-related protein 2/3 complex subunit 2	Functions as actin-binding component of the Arp2/3 complex which is involved in regulation of actin polymerization and together with an activating nucleation-promoting factor (NPF) mediates the formation of branched actin networks. Seems to contact the mother actin filament (By similarity).	Cytoplasm, cytoskeleton (By similarity). Cell projection (By similarity). Cell junction, synapse, synaptosome.	-0.396709	0.587
Q3U7R1	Esyt1	Extended synaptotagmin-1	May play a role as calcium-regulated intrinsic membrane protein (By similarity).	Membrane; Multi-pass membrane protein. Endomembrane system; Multi-pass membrane protein (By similarity). Note=Localizes to intracellular membranes (By similarity).	0.364746	0.588
Q9JKR6	Hyou1	Hypoxia up-regulated protein 1	Has a pivotal role in cytoprotective cellular mechanisms triggered by oxygen deprivation. May play a role as a molecular chaperone and participate in protein folding (By similarity).	Endoplasmic reticulum lumen.	-0.186971	0.705
F8WIX8	Hist1h2al;Hist1h2aa;Hist1h2ah;H2afj;Hist2h2ac;Hist1h2ak;Hist1h2af;Hist3h2a;Hist2h2aa1;Hist1h2ab;H2afz;H2afv;Hist2h2ab;H2afx	Histone H2A;Histone H2A type 1-H;Histone H2A.J;Histone H2A type 2-C;Histone H2A type 1-K;Histone H2A type 1-F;Histone H2A type 3;Histone H2A type 2-A;Histone H2A type 1;Histone H2A.V;Histone H2A.Z;Histone H2A type 2-B;Histone H2AX		Nucleus (By similarity).	-0.237832	0.72
P07356	Anxa2	Annexin A2;Annexin	Calcium-regulated membrane-binding protein whose affinity for calcium is greatly enhanced by anionic phospholipids. It binds two calcium ions with high affinity.	Secreted, extracellular space, extracellular matrix, basement membrane. Melanosome (By similarity). Note=In the lamina beneath the plasma membrane.	-1.36911	0.767
G3UZM8	Apoe	Apolipoprotein E		Secreted (By similarity).	-0.534357	0.767
E9Q035	Gm20425;Srprb;Trf;Tf	Signal recognition particle receptor subunit beta;Serotransferrin			0.0683433	0.767
Q3ULD5	Mccc2	Methylcrotonoyl-CoA carboxylase beta chain, mitochondrial	Carboxyltransferase subunit of the 3-methylcrotonyl-CoA carboxylase, an enzyme that catalyzes the conversion of 3- methylcrotonyl-CoA to 3-methylglutaconyl-CoA, a critical step for leucine and isovaleric acid catabolism (By similarity).	Mitochondrion matrix (By similarity).	1.45822	0.767
Q8BK72	Mrps27	28S ribosomal protein S27, mitochondrial		Mitochondrion (By similarity).	0.748835	0.767
Q792Z0	Prss3				-8.06806	0.767
P27659	Rpl3	60S ribosomal protein L3	The L3 protein is a component of the large subunit of cytoplasmic ribosomes.	Nucleus, nucleolus (By similarity). Cytoplasm.	0.656306	0.767
P12970	Rpl7a;Gm4877;Gm14214;Gm4978	60S ribosomal protein L7a			0.112205	0.767
P01636		Ig kappa chain V-V region MOPC 149			2.33465	0.767
P45880-1			NA	NA	2.64638	0.767
Q921M3-2	Sf3b3	Splicing factor 3B subunit 3	Subunit of the splicing factor SF3B required for 'A' complex assembly formed by the stable binding of U2 snRNP to the branchpoint sequence (BPS) in pre-mRNA. Sequence independent binding of SF3A/SF3B complex upstream of the branch site is essential, it may anchor U2 snRNP to the pre-mRNA. May also be involved in the assembly of the 'E' complex. Belongs also to the minor U12-dependent spliceosome,…	Nucleus (By similarity).	-0.116277	0.887
P01635		Ig kappa chain V-V region K2			-0.294787	0.887
P59999	Arpc4	Actin-related protein 2/3 complex subunit 4	Functions as actin-binding component of the Arp2/3 complex which is involved in regulation of actin polymerization and together with an activating nucleation-promoting factor (NPF) mediates the formation of branched actin networks. Seems to contact the mother actin filament (By similarity).	Cytoplasm, cytoskeleton (By similarity). Cell projection (By similarity).	0.482116	0.93
Q9WV32	Arpc1b	Actin-related protein 2/3 complex subunit 1B	Functions as component of the Arp2/3 complex which is involved in regulation of actin polymerization and together with an activating nucleation-promoting factor (NPF) mediates the formation of branched actin networks (By similarity).	Cytoplasm, cytoskeleton (By similarity).	0.0782727	0.951
A3KGQ6	Arpc5l	Actin-related protein 2/3 complex subunit 5;Actin-related protein 2/3 complex subunit 5-like protein	Functions as component of the Arp2/3 complex which is involved in regulation of actin polymerization and together with an activating nucleation-promoting factor (NPF) mediates the formation of branched actin networks (By similarity).		-0.106135	0.999
P60710	Actb	Actin, cytoplasmic 1;Actin, cytoplasmic 1, N-terminally processed	Actins are highly conserved proteins that are involved in various types of cell motility and are ubiquitously expressed in all eukaryotic cells.	Cytoplasm, cytoskeleton. Note=Localized in cytoplasmic mRNP granules containing untranslated mRNAs (By similarity).	-0.0310067	1
Q00623	Apoa1	Apolipoprotein A-I;Proapolipoprotein A-I;Truncated apolipoprotein A-I	Participates in the reverse transport of cholesterol from tissues to the liver for excretion by promoting cholesterol efflux from tissues and by acting as a cofactor for the lecithin cholesterol acyltransferase (LCAT). As part of the SPAP complex, activates spermatozoa motility.	Secreted.	3.55271e-15	1
Q8VDN2	Atp1a1;Atp1a2;Atp1a3;Atp4a;Atp1a4	Sodium/potassium-transporting ATPase subunit alpha-1;Sodium/potassium-transporting ATPase subunit alpha-3;Sodium/potassium-transporting ATPase subunit alpha-2;Potassium-transporting ATPase alpha chain 1;Sodium/potassium-transporting ATPase subunit alpha-4	This is the catalytic component of the active enzyme, which catalyzes the hydrolysis of ATP coupled with the exchange of sodium and potassium ions across the plasma membrane. This action creates the electrochemical gradient of sodium and potassium ions, providing the energy for active transport of various nutrients (By similarity).	Cell membrane; Multi-pass membrane protein (By similarity). Melanosome (By similarity).	0.0274247	1
P00920	Ca2	Carbonic anhydrase 2	Essential for bone resorption and osteoclast differentiation. Reversible hydration of carbon dioxide. Contributes to intracellular pH regulation in the duodenal upper villous epithelium during proton-coupled peptide absorption. Stimulates the chloride-bicarbonate exchange activity of SLC26A6.	Cytoplasm. Cell membrane (By similarity). Note=Colocalized with SLC26A6 at the surface of the cell membrane in order to form a bicarbonate transport metabolon. Displaced from the cytosolic surface of the cell membrane by PKC in phorbol myristate acetate (PMA)-induced cells (By similarity).	-0.36471	1
P35564	Canx	Calnexin	Calcium-binding protein that interacts with newly synthesized glycoproteins in the endoplasmic reticulum. It may act in assisting protein assembly and/or in the retention within the ER of unassembled protein subunits. It seems to play a major role in the quality control apparatus of the ER by the retention of incorrectly folded proteins. Associated with partial T-cell antigen receptor complexes t…	Endoplasmic reticulum membrane; Single-pass type I membrane protein. Endoplasmic reticulum (By similarity). Melanosome (By similarity). Note=The palmitoylated form preferentially localizes to the perinuclear rough ER (By similarity). When bound to CD3 epsilon chains, calnexin's ER retention signal can be masked, permitting it to escape ER retention.	-0.387149	1
P84089	Erh	Enhancer of rudimentary homolog	May have a role in the cell cycle.		-0.0954202	1
P20029	Hspa5	78 kDa glucose-regulated protein	Probably plays a role in facilitating the assembly of multimeric protein complexes inside the endoplasmic reticulum. Involved in the correct folding of proteins and degradation of misfolded proteins via its interaction with DNAJC10, probably to facilitate the release of DNAJC10 from its substrate (By similarity).	Endoplasmic reticulum lumen. Melanosome (By similarity). Cytoplasm.	0.0266126	1
Q9CPY7-2	Lap3	Cytosol aminopeptidase	Presumably involved in the processing and regular turnover of intracellular proteins. Catalyzes the removal of unsubstituted N-terminal amino acids from various peptides (By similarity).	Cytoplasm (By similarity).	-0.0921358	1
E9Q175	Myo6	Unconventional myosin-VI			-0.112013	1
Q9CR57	Rpl14	60S ribosomal protein L14			0.246392	1
