# Supplementary material for: VDAC2 enables BAX to mediate apoptosis and limit tumor development
Source: Nat Commun. 2018 Nov 26;9:4976. doi: 10.1038/s41467-018-07309-4 (PMC6255874; doi:10.1038/s41467-018-07309-4)
Supplement: Supplementary file 3 — Supplementary Data 2 [file 41467_2018_7309_MOESM3_ESM.xlsx]

## Sheet: Sheet1
Protein ID	Gene name	Protein name	Function	Subcellular Localisation	Log2 (estimate)_WRST FLAG-BAK/control	PValue_BH_WRST FLAG-BAK/control	Significant F-BAK/control
Q60932-2	Vdac1	Voltage-dependent anion-selective channel protein 1	Forms a channel through the mitochondrial outer membrane that allows diffusion of small hydrophilic molecules (By similarity).	Mitochondrion outer membrane.	5.22956	8.18e-46	++
Q8BJS4-2	Sun2	SUN domain-containing protein 2	Component of SUN-protein-containing multivariate complexes also called LINC complexes which link the nucleoskeleton and cytoskeleton by providing versatile outer nuclear membrane attachment sites for cytoskeletal filaments. Specifically, Syne2 and Sun2 assemble in arrays of transmembrane actin-associated nuclear (TAN) lines which are bound to F-actin cables and couple the nucleus to retrograde ac…	Nucleus inner membrane; Single-pass type II membrane protein. Endosome membrane; Single-pass type II membrane protein (By similarity).	3.95092	8.05e-36	++
Q60931	Vdac3	Voltage-dependent anion-selective channel protein 3	Forms a channel through the mitochondrial outer membrane that allows diffusion of small hydrophilic molecules (By similarity).	Mitochondrion outer membrane.	4.08214	5.88e-28	++
Q60930	Vdac2	Voltage-dependent anion-selective channel protein 2	Forms a channel through the mitochondrial outer membrane that allows diffusion of small hydrophilic molecules. The channel adopts an open conformation at low or zero membrane potential and a closed conformation at potentials above 30-40 mV. The open state has a weak anion selectivity whereas the closed state is cation- selective (By similarity).	Mitochondrion outer membrane.	3.86043	9.65e-28	++
Q99JY9	Actr3;Actr3b	Actin-related protein 3;Actin-related protein 3B	Functions as ATP-binding component of the Arp2/3 complex which is involved in regulation of actin polymerization and together with an activating nucleation-promoting factor (NPF) mediates the formation of branched actin networks. Seems to contact the pointed end of the daughter actin filament. Plays a role in ciliogenesis (By similarity).	Cytoplasm, cytoskeleton (By similarity). Cell projection (By similarity). Note=In pre-apoptotic cells, colocalizes with MEFV in large specks (pyroptosomes) (By similarity).	2.99933	1.56e-14	++
A0A0A6YW67	Gm8797;Uba52;Kxd1;Ubc;Ubb;Rps27a;Gm7808;Gm5239	Ubiquitin-60S ribosomal protein L40;Ubiquitin;60S ribosomal protein L40;Ubiquitin-40S ribosomal protein S27a;40S ribosomal protein S27a;Polyubiquitin-B;Polyubiquitin-C;Ubiquitin-related 1;Ubiquitin-related 2			2.75093	1.94e-11	++
Q9CVB6	Arpc2	Actin-related protein 2/3 complex subunit 2	Functions as actin-binding component of the Arp2/3 complex which is involved in regulation of actin polymerization and together with an activating nucleation-promoting factor (NPF) mediates the formation of branched actin networks. Seems to contact the mother actin filament (By similarity).	Cytoplasm, cytoskeleton (By similarity). Cell projection (By similarity). Cell junction, synapse, synaptosome.	2.28664	8.39e-11	++
Q9JJ28	Flii	Protein flightless-1 homolog	May play a role as coactivator in transcriptional activation by hormone-activated nuclear receptors (NR) and acts in cooperation with NCOA2 and CARM1. Involved in estrogen hormone signaling (By similarity). Essential for early embryonic development. May play a role in regulation of cytoskeletal rearrangements involved in cytokinesis and cell migration, by inhibiting Rac1-dependent paxillin phosph…	Nucleus. Cytoplasm, cytoskeleton. Cytoplasm, cytoskeleton, microtubule organizing center, centrosome. Cell junction, focal adhesion. Note=Colocalizes to actin-rich structures in blastocysts and, together with HRAS, RHOA and CDC42, in migrating fibroblasts. Localizes to centrosomes.	2.07812	5.82e-10	++
P47738	Aldh2	Aldehyde dehydrogenase, mitochondrial	Is capable of converting retinaldehyde to retinoic acid.	Mitochondrion matrix.	2.41209	3.36e-09	++
Q9WTI7	Myo1c	Unconventional myosin-Ic	Myosins are actin-based motor molecules with ATPase activity. Unconventional myosins serve in intracellular movements. Their highly divergent tails are presumed to bind to membranous compartments, which would be moved relative to actin filaments (By similarity). Involved in glucose transporter recycling in response to insulin by regulating movement of intracellular GLUT4- containing vesicles to t…	Cytoplasm. Cell membrane. Cell projection, stereocilium membrane. Note=Colocalizes with CABP1 and CIB1 at cell margin, membrane ruffles and punctate regions on the cell membrane. Colocalizes in adipocytes with GLUT4 in actin-based membranes. Localizes transiently at cell membrane to region known to be enriched in PIP2. Activation of phospholipase C results in its redistribution to the cytoplasm.	2.03702	3.36e-09	++
O08734	Bak1	Bcl-2 homologous antagonist/killer	In the presence of an appropriate stimulus, accelerates programmed cell death by binding to, and antagonizing the anti- apoptotic action of BCL2 (By similarity).	Mitochondrion membrane; Single-pass membrane protein (Potential).	3.60824	5.5e-09	++
Q9CPQ3	Tomm22	Mitochondrial import receptor subunit TOM22 homolog	Central receptor component of the translocase of the outer membrane of mitochondria (TOM complex) responsible for the recognition and translocation of cytosolically synthesized mitochondrial preproteins. Together with the peripheral receptor TOM20 functions as the transit peptide receptor and facilitates the movement of preproteins into the translocation pore (By similarity).	Mitochondrion outer membrane; Single-pass membrane protein (By similarity).	2.68173	5.21e-08	++
P59999	Arpc4	Actin-related protein 2/3 complex subunit 4	Functions as actin-binding component of the Arp2/3 complex which is involved in regulation of actin polymerization and together with an activating nucleation-promoting factor (NPF) mediates the formation of branched actin networks. Seems to contact the mother actin filament (By similarity).	Cytoplasm, cytoskeleton (By similarity). Cell projection (By similarity).	3.14289	3.02e-07	++
P61161	Actr2	Actin-related protein 2	Functions as ATP-binding component of the Arp2/3 complex which is involved in regulation of actin polymerization and together with an activating nucleation-promoting factor (NPF) mediates the formation of branched actin networks. Seems to contact the pointed end of the daughter actin filament (By similarity).	Cytoplasm, cytoskeleton (By similarity). Cell projection (By similarity).	2.08111	4.29e-06	++
E9PVA8	Gcn1l1				2.15031	2.19e-05	++
Q9WV32	Arpc1b	Actin-related protein 2/3 complex subunit 1B	Functions as component of the Arp2/3 complex which is involved in regulation of actin polymerization and together with an activating nucleation-promoting factor (NPF) mediates the formation of branched actin networks (By similarity).	Cytoplasm, cytoskeleton (By similarity).	2.30874	0.000245	++
A3KGQ6	Arpc5l	Actin-related protein 2/3 complex subunit 5;Actin-related protein 2/3 complex subunit 5-like protein	Functions as component of the Arp2/3 complex which is involved in regulation of actin polymerization and together with an activating nucleation-promoting factor (NPF) mediates the formation of branched actin networks (By similarity).		2.50936	0.000404	++
Q9JM76	Arpc3	Actin-related protein 2/3 complex subunit 3	Functions as component of the Arp2/3 complex which is involved in regulation of actin polymerization and together with an activating nucleation-promoting factor (NPF) mediates the formation of branched actin networks (By similarity).	Cytoplasm, cytoskeleton (By similarity). Cell projection (By similarity).	2.30889	0.000504	++
Q9CPW4	Arpc5;Gm16372	Actin-related protein 2/3 complex subunit 5	Functions as component of the Arp2/3 complex which is involved in regulation of actin polymerization and together with an activating nucleation-promoting factor (NPF) mediates the formation of branched actin networks (By similarity).	Cytoplasm, cytoskeleton (By similarity). Cell projection (By similarity).	2.70376	0.000655	++
G5E866	Sf3b1	Splicing factor 3B subunit 1			2.23013	0.000687	++
Q9QYA2	Tomm40	Mitochondrial import receptor subunit TOM40 homolog	Channel-forming protein essential for import of protein precursors into mitochondria (By similarity).	Mitochondrion outer membrane; Multi-pass membrane protein (By similarity).	2.74882	0.000687	++
Q99JY0	Hadhb	Trifunctional enzyme subunit beta, mitochondrial;3-ketoacyl-CoA thiolase		Mitochondrion (By similarity). Mitochondrion inner membrane (By similarity). Mitochondrion outer membrane (By similarity). Endoplasmic reticulum (By similarity).	2.41326	0.000731	++
Q9D173	Tomm7	Mitochondrial import receptor subunit TOM7 homolog	Required for assembly and stability of the TOM complex (By similarity).	Mitochondrion outer membrane; Single-pass membrane protein (By similarity).	2.28229	0.00407	++
Q9CQN3	Tomm6	Mitochondrial import receptor subunit TOM6 homolog		Mitochondrion outer membrane (By similarity).	2.83072	0.0162	++
Q3V3R1	Mthfd1l	Monofunctional C1-tetrahydrofolate synthase, mitochondrial	May provide the missing metabolic reaction required to link the mitochondria and the cytoplasm in the mammalian model of one-carbon folate metabolism in embryonic an transformed cells complementing thus the enzymatic activities of MTHFD2.	Mitochondrion (By similarity).	1.52273	3.81e-14	+
Q8BMS1	Hadha	Trifunctional enzyme subunit alpha, mitochondrial;Long-chain enoyl-CoA hydratase;Long chain 3-hydroxyacyl-CoA dehydrogenase	Bifunctional subunit.	Mitochondrion matrix (By similarity).	1.85443	1.51e-06	+
P20029	Hspa5	78 kDa glucose-regulated protein	Probably plays a role in facilitating the assembly of multimeric protein complexes inside the endoplasmic reticulum. Involved in the correct folding of proteins and degradation of misfolded proteins via its interaction with DNAJC10, probably to facilitate the release of DNAJC10 from its substrate (By similarity).	Endoplasmic reticulum lumen. Melanosome (By similarity). Cytoplasm.	2.00545	4.34e-06	+
Q61543	Glg1	Golgi apparatus protein 1	Binds fibroblast growth factor (By similarity). Binds E- selectin (cell-adhesion lectin on endothelial cells mediating the binding of neutrophils).	Cell membrane; Single-pass type I membrane protein. Golgi apparatus membrane; Single-pass type I membrane protein. Note=Golgi and microvilli on the cell surface.	1.81053	5.89e-06	+
P63017	Hspa8;Hspa2	Heat shock cognate 71 kDa protein;Heat shock-related 70 kDa protein 2	Acts as a repressor of transcriptional activation. Inhibits the transcriptional coactivator activity of CITED1 on Smad-mediated transcription. Chaperone. Component of the PRP19- CDC5L complex that forms an integral part of the spliceosome and is required for activating pre-mRNA splicing. May have a scaffolding role in the spliceosome assembly as it contacts all other components of the core comple…	Cytoplasm (By similarity). Melanosome (By similarity). Nucleus, nucleolus (By similarity). Note=Localized in cytoplasmic mRNP granules containing untranslated mRNAs. Translocates rapidly from the cytoplasm to the nuclei, and especially to the nucleoli, upon heat shock (By similarity).	1.77794	5.29e-05	+
P35278	Rab5c	Ras-related protein Rab-5C	Protein transport. Probably involved in vesicular traffic (By similarity).	Cell membrane; Lipid-anchor; Cytoplasmic side (By similarity). Early endosome membrane; Lipid-anchor (By similarity). Melanosome (By similarity).	2.07779	0.000537	+
P11499	Hsp90ab1	Heat shock protein HSP 90-beta	Molecular chaperone that promotes the maturation, structural maintenance and proper regulation of specific target proteins involved for instance in cell cycle control and signal transduction. Undergoes a functional cycle that is linked to its ATPase activity. This cycle probably induces conformational changes in the client proteins, thereby causing their activation. Interacts dynamically with var…	Cytoplasm. Melanosome (By similarity).	2.02011	0.00103	+
P35564	Canx	Calnexin	Calcium-binding protein that interacts with newly synthesized glycoproteins in the endoplasmic reticulum. It may act in assisting protein assembly and/or in the retention within the ER of unassembled protein subunits. It seems to play a major role in the quality control apparatus of the ER by the retention of incorrectly folded proteins. Associated with partial T-cell antigen receptor complexes t…	Endoplasmic reticulum membrane; Single-pass type I membrane protein. Endoplasmic reticulum (By similarity). Melanosome (By similarity). Note=The palmitoylated form preferentially localizes to the perinuclear rough ER (By similarity). When bound to CD3 epsilon chains, calnexin's ER retention signal can be masked, permitting it to escape ER retention.	1.36703	0.00107	+
Q8CIG8	Prmt5	Protein arginine N-methyltransferase 5	Arginine methyltransferase that can both catalyze the formation of omega-N monomethylarginine (MMA) and symmetrical dimethylarginine (sDMA), with a preference for the formation of MMA. Specifically mediates the symmetrical dimethylation of arginine residues in the small nuclear ribonucleoproteins Sm D1 (SNRPD1) and Sm D3 (SNRPD3); such methylation being required for the assembly and biogenesis of…	Cytoplasm (By similarity). Nucleus.	2.07653	0.00121	+
Q16611	BAK1	Bcl-2 homologous antagonist/killer	NA	NA	1.5582	0.0022	+
P20152	Vim;Prph;Des	Vimentin;Peripherin;Desmin	Vimentins are class-III intermediate filaments found in various non-epithelial cells, especially mesenchymal cells. Vimentin is attached to the nucleus, endoplasmic reticulum, and mitochondria, either laterally or terminally.	Cytoplasm (By similarity).	1.85162	0.00342	+
P56480	Atp5b	ATP synthase subunit beta, mitochondrial	Mitochondrial membrane ATP synthase (F(1)F(0) ATP synthase or Complex V) produces ATP from ADP in the presence of a proton gradient across the membrane which is generated by electron transport complexes of the respiratory chain. F-type ATPases consist of two structural domains, F(1) - containing the extramembraneous catalytic core, and F(0) - containing the membrane proton channel, linked togethe…	Mitochondrion. Mitochondrion inner membrane. Note=Peripheral membrane protein.	1.23058	0.00407	+
P62908	Rps3	40S ribosomal protein S3		Cytoplasm (By similarity). Note=Localized in cytoplasmic mRNP granules containing untranslated mRNAs (By similarity).	1.48891	0.0068	+
O08807	Prdx4	Peroxiredoxin-4	Probably involved in redox regulation of the cell. Regulates the activation of NF-kappa-B in the cytosol by a modulation of I-kappa-B-alpha phosphorylation.	Cytoplasm (By similarity). Secreted (By similarity).	2.06365	0.0133	+
P45880-1			NA	NA	2.36537	0.02	+
P05213	Tuba1b;Tuba4a;Tuba1a;Tuba3a	Tubulin alpha-1B chain;Tubulin alpha-4A chain;Tubulin alpha-1A chain;Tubulin alpha-3 chain	Tubulin is the major constituent of microtubules. It binds two moles of GTP, one at an exchangeable site on the beta chain and one at a non-exchangeable site on the alpha chain.	Cytoplasm, cytoskeleton.	-1.55472	0.000951	-
P63260	Actg1	Actin, cytoplasmic 2;Actin, cytoplasmic 2, N-terminally processed	Actins are highly conserved proteins that are involved in various types of cell motility and are ubiquitously expressed in all eukaryotic cells.	Cytoplasm, cytoskeleton.	0.871148	0.00012
Q6GQT9	Nomo1	Nodal modulator 1	May antagonize Nodal signaling (By similarity).	Membrane; Single-pass type I membrane protein (Potential).	1.08841	0.000359
D3Z6F5	Atp5a1	ATP synthase subunit alpha;ATP synthase subunit alpha, mitochondrial	Produces ATP from ADP in the presence of a proton gradient across the membrane (By similarity).		1.08331	0.00121
A0A0A0MQM3	Cyb5r3	NADH-cytochrome b5 reductase;NADH-cytochrome b5 reductase 3;NADH-cytochrome b5 reductase 3 membrane-bound form;NADH-cytochrome b5 reductase 3 soluble form			1.0191	0.00863
Q3ULG5	Mcm6	DNA helicase;DNA replication licensing factor MCM6	Acts as component of the MCM2-7 complex (MCM complex) which is the putative replicative helicase essential for 'once per cell cycle' DNA replication initiation and elongation in eukaryotic cells. The active ATPase sites in the MCM2-7 ring are formed through the interaction surfaces of two neighboring subunits such that a critical structure of a conserved arginine finger motif is provided in trans…	Nucleus (By similarity). Note=Binds to chromatin during G1 and detach from it during S phase (By similarity).	1.17911	0.0109
Q8CG19-3	Ltbp1	Latent-transforming growth factor beta-binding protein 1			1.19757	0.0133
P60710	Actb	Actin, cytoplasmic 1;Actin, cytoplasmic 1, N-terminally processed	Actins are highly conserved proteins that are involved in various types of cell motility and are ubiquitously expressed in all eukaryotic cells.	Cytoplasm, cytoskeleton. Note=Localized in cytoplasmic mRNP granules containing untranslated mRNAs (By similarity).	1.17678	0.0299
Q8BMK4	Ckap4	Cytoskeleton-associated protein 4	High-affinity epithelial cell surface receptor for APF (By similarity).	Endoplasmic reticulum membrane; Single-pass type II membrane protein. Cell membrane; Single-pass type II membrane protein. Cytoplasm, cytoskeleton. Cytoplasm, perinuclear region. Note=Translocates to the perinuclear region upon APF- stimulation (By similarity).	0.623764	0.0332
P10126	Eef1a1;Eef1a2	Elongation factor 1-alpha 1;Elongation factor 1-alpha 2	This protein promotes the GTP-dependent binding of aminoacyl-tRNA to the A-site of ribosomes during protein biosynthesis. With PARP1 and TXK, forms a complex that acts as a T helper 1 (Th1) cell-specific transcription factor and binds the promoter of IFN-gamma to directly regulate its transcription, and is thus involved importantly in Th1 cytokine production (By similarity).	Cytoplasm. Nucleus (By similarity). Note=Colocalizes with DLC1 at actin-rich regions in the cell periphery (By similarity).	1.48505	0.0367
Q61245-2	Col11a1;Col5a1	Collagen alpha-1(XI) chain;Collagen alpha-1(V) chain			1.21559	0.0386
Q3UZ39	Lrrfip1	Leucine-rich repeat flightless-interacting protein 1	Transcriptional repressor which preferentially binds to the GC-rich consensus sequence (5'-AGCCCCCGGCG-3') and may regulate expression of TNF, EGFR and PDGFA. May control smooth muscle cells proliferation following artery injury through PDGFA repression. May also bind double-stranded RNA (By similarity). Positively regulates Toll-like receptor (TLR) signaling in response to agonist probably by co…	Nucleus. Cytoplasm (By similarity).	1.97012	0.0406
F8WIX8	Hist1h2al;Hist1h2aa;Hist1h2ah;H2afj;Hist2h2ac;Hist1h2ak;Hist1h2af;Hist3h2a;Hist2h2aa1;Hist1h2ab;H2afz;H2afv;Hist2h2ab;H2afx	Histone H2A;Histone H2A type 1-H;Histone H2A.J;Histone H2A type 2-C;Histone H2A type 1-K;Histone H2A type 1-F;Histone H2A type 3;Histone H2A type 2-A;Histone H2A type 1;Histone H2A.V;Histone H2A.Z;Histone H2A type 2-B;Histone H2AX		Nucleus (By similarity).	0.813259	0.0478
Q8CBB6	Hist1h2br;Hist1h2bp;Hist1h2bk;Hist1h2bc;Hist2h2bb;Hist1h2bh;Hist1h2bb;Hist1h2bm;Hist1h2bf;Hist3h2ba;Hist3h2bb;Hist2h2be;Hist1h2ba	Histone H2B;Histone H2B type 1-P;Histone H2B type 1-K;Histone H2B type 1-C/E/G;Histone H2B type 2-B;Histone H2B type 1-H;Histone H2B type 1-B;Histone H2B type 1-M;Histone H2B type 1-F/J/L;Histone H2B type 3-A;Histone H2B type 3-B;Histone H2B type 2-E;Histone H2B type 1-A		Nucleus (By similarity).	0.612242	0.0607
P26443	Glud1	Glutamate dehydrogenase 1, mitochondrial	Mitochondrial glutamate dehydrogenase that converts L- glutamate into alpha-ketoglutarate. Plays a key role in glutamine anaplerosis by producing alpha-ketoglutarate, an important intermediate in the tricarboxylic acid cycle. May be involved in learning and memory reactions by increasing the turnover of the excitatory neurotransmitter glutamate.	Mitochondrion matrix.	1.02344	0.0893
Q9JKR6	Hyou1	Hypoxia up-regulated protein 1	Has a pivotal role in cytoprotective cellular mechanisms triggered by oxygen deprivation. May play a role as a molecular chaperone and participate in protein folding (By similarity).	Endoplasmic reticulum lumen.	1.03053	0.0893
B2RXS4	Plxnb2	Plexin-B2	Cell surface receptor for SEMA4C, SEMA4D and SEMA4G that plays an important role in cell-cell signaling. Binding to class 4 semaphorins promotes downstream activation of RHOA and phosphorylation of ERBB2 at 'Tyr-1248'. Required for normal differentiation and migration of neuronal cells during brain corticogenesis and for normal embryonic brain development. Regulates the migration of cerebellar gr…	Cell membrane; Single-pass type I membrane protein.	0.793036	0.115
P62307	Snrpf	Small nuclear ribonucleoprotein F	Core component of the spliceosomal U1, U2, U4 and U5 small nuclear ribonucleoproteins (snRNPs), the building blocks of the spliceosome. Thereby, plays an important role in the splicing of cellular pre-mRNAs. Most spliceosomal snRNPs contain a common set of Sm proteins SNRPB, SNRPD1, SNRPD2, SNRPD3, SNRPE, SNRPF and SNRPG that assemble in an heptameric protein ring on the Sm site of the small nucl…	Cytoplasm, cytosol (By similarity). Nucleus (By similarity). Note=SMN-mediated assembly into core snRNPs occurs in the cytosol before SMN-mediated transport to the nucleus to be included in spliceosomes (By similarity).	0.603241	0.119
Q8VDM4	Psmd2;Gm5422	26S proteasome non-ATPase regulatory subunit 2	Acts as a regulatory subunit of the 26 proteasome which is involved in the ATP-dependent degradation of ubiquitinated proteins (By similarity).		1.48287	0.145
Q99J09	Wdr77	Methylosome protein 50	Non-catalytic component of the 20S PRMT5-containing methyltransferase complex, which modifies specific arginines to dimethylarginines in several spliceosomal Sm proteins and histones. This modification targets Sm proteins to the survival of motor neurons (SMN) complex for assembly into small nuclear ribonucleoprotein core particles. Might play a role in transcription regulation (By similarity). T…	Nucleus (By similarity). Cytoplasm (By similarity).	1.2046	0.166
P17427	Ap2a2	AP-2 complex subunit alpha-2	Component of the adaptor protein complex 2 (AP-2). Adaptor protein complexes function in protein transport via transport vesicles in different membrane traffic pathways. Adaptor protein complexes are vesicle coat components and appear to be involved in cargo selection and vesicle formation. AP-2 is involved in clathrin-dependent endocytosis in which cargo proteins are incorporated into vesicles s…	Cell membrane. Membrane, coated pit; Peripheral membrane protein; Cytoplasmic side. Note=AP-2 appears to be excluded from internalizing CCVs and to disengage from sites of endocytosis seconds before internalization of the nascent CCV.	0.432684	0.169
Q9WTM5	Ruvbl2	RuvB-like 2	Proposed core component of the chromatin remodeling INO80 complex which is involved in transcriptional regulation, DNA replication and probably DNA repair (By similarity).	Nucleus (By similarity).	0.930625	0.169
Q810B6	Ankfy1	Rabankyrin-5		Cytoplasm. Endosome membrane; Peripheral membrane protein. Note=Also associated with endosomal membranes.	0.988974	0.288
Q3U7R1	Esyt1	Extended synaptotagmin-1	May play a role as calcium-regulated intrinsic membrane protein (By similarity).	Membrane; Multi-pass membrane protein. Endomembrane system; Multi-pass membrane protein (By similarity). Note=Localizes to intracellular membranes (By similarity).	0.327151	0.334
Q3UV17	Krt76	Keratin, type II cytoskeletal 2 oral	Probably contributes to terminal cornification (By similarity).		0.923713	0.379
Q3ULD5	Mccc2	Methylcrotonoyl-CoA carboxylase beta chain, mitochondrial	Carboxyltransferase subunit of the 3-methylcrotonyl-CoA carboxylase, an enzyme that catalyzes the conversion of 3- methylcrotonyl-CoA to 3-methylglutaconyl-CoA, a critical step for leucine and isovaleric acid catabolism (By similarity).	Mitochondrion matrix (By similarity).	0.504225	0.379
F8WHL2	Copa	Coatomer subunit alpha;Xenin;Proxenin			0.558498	0.442
B7FAV1	Flna	Filamin-A			-0.083709	0.796
H3BIY9	Ap2b1;Ap1b1	AP complex subunit beta;AP-2 complex subunit beta;AP-1 complex subunit beta-1			0.0277106	0.981
